# Supplementary material for: Air Pollution and Preterm Birth: A Scoping Review Focused on Preterm Birth Phenotype and Specific Lengths of Gestation
Source: Children (Basel). 2025 Dec 19;13(1):2. doi: 10.3390/children13010002 (PMC12840119; doi:10.3390/children13010002)
Supplement: Supplementary file 1 [file children-13-00002-s001.zip]

Archive with 1 entries (1 files):
- children-4008725-supplementary.pdf
